# Supplementary material for: LRRK2 Inhibition Mitigates the Neuroinflammation Caused by TLR2-Specific α-Synuclein and Alleviates Neuroinflammation-Derived Dopaminergic Neuronal Loss
Source: Cells. 2022 Mar 2;11(5):861. doi: 10.3390/cells11050861 (PMC8909553; doi:10.3390/cells11050861)
Supplement: Supplementary file 1 [file cells-11-00861-s001.zip]

Archive with 1 entries (1 files):
- cells-1575112-supplementary.pdf
